# Supplementary material for: GamblingLess: A Randomised Trial Comparing Guided and Unguided Internet-Based Gambling Interventions
Source: J Clin Med. 2021 May 21;10(11):2224. doi: 10.3390/jcm10112224 (PMC8196610; doi:10.3390/jcm10112224)
Supplement: Supplementary file 1 [file jcm-10-02224-s001.zip]

Archive with 1 entries (1 files):
- jcm-1177368-supplementary.pdf
